# Supplementary material for: YB-1, an abundant core mRNA-binding protein, has the capacity to form an RNA nucleoprotein filament: a structural analysis
Source: Nucleic Acids Res. 2019 Jan 3;47(6):3127–41. doi: 10.1093/nar/gky1303 (PMC6451097; doi:10.1093/nar/gky1303)
Supplement: Supplementary Data [file gky1303_supplemental_files.zip]

Archive with 2 entries (2 files):
- Legends and Supplementary Figures 1 to 10.pdf
- movie-1_YB-1C-RNA-200ns.mpg
